# Supplementary material for: Low availability of functional seed trait data from the tropics could negatively affect global macroecological studies, predictive models and plant conservation
Source: Ann Bot. 2022 Nov 9;130(6):773–84. doi: 10.1093/aob/mcac130 (PMC9758304; doi:10.1093/aob/mcac130)
Supplement: mcac130_suppl_Supplementary_Data [file mcac130_suppl_supplementary_data.xlsx]

## Sheet: Data set embryo growth
Literature name	Accepted name (World Flora Online)	Family	initial embryo length (mm)	final embryo length (mm)	seed length along the longest axis (mm)	initial embryo to seed length ratio	final embryo to seed length ratio	absolute embryo length increase (mm)	absolute embryo to seed length ratio increase	relative embryo to seed length ratio increase	Tropics	Latitude	Longitude	Life form	Reference
Aconitum grossedentatum	Aconitum grossedentatum (Nakai) Nakai ex Morio	Ranunculaceae	0.49	3.569	4.55	0.107692	0.784396	3.079	0.676703	6.28367	No	35.054	135.82	Herb	10.18942/apg.KJ00004622817
Aconitum lycoctonum	Aconitum lycoctonum L.	Ranunculaceae	2.03	6.13	6.17	0.329011	0.993517	4.1	0.664506	2.0197	No	50.2333	4.9	Herb	10.1016/j.flora.2008.11.003
Aconitum napellus	Aconitum napellus L.	Ranunculaceae	1.01	3.6	4.15	0.243373	0.86747	2.59	0.624096	2.56436	No	40.191	-1.674	Herb	10.1017/S0960258510000048
Adonis amurensis	Adonis amurensis Regel & Radde	Ranunculaceae	0.2	2.04	2.55	0.0784314	0.8	1.84	0.721569	9.2	No	37.15	127.667	Herb	Lee, S.Y. (2015) Ecophysiological Mechanisms Underlying Seed Dormancy in Five Genera of Ranunculaceae Native to the Korean Peninsula. Thesis
Adonis flammea	Adonis flammea Jacq.	Ranunculaceae	0.4	3.46	4.5	0.0888889	0.768889	3.06	0.68	7.65	No	51.7833	19.3833	Herb	Kolodziejek, J. (2018). Seed Dormancy in Cereal Weed Adonis flammea Jacq.(Ranunculaceae). Journal of Agricultural Science and Technology 20: 109-120.
Aegopodium podagraria	Aegopodium podagraria L.	Apiaceae	0.348	2.857	2.96	0.138462	0.965203	2.509	0.847635	5.97091	No	50.8	5.1	Herb	10.1017/S0960258509301075
Androcymbium rechingeri	Androcymbium rechingeri Greuter	Colchicaceae	0.858	0.9168	1.53	0.560784	0.599216	0.0588	0.0384314	0.0685315	No	35.3014	23.5402	Herb	Fournaraki, C., Remoundou, I., Thanos, C.A. Ex situ Conservation of European Threatened Plants in Western Crete, Greece (CRETAPLANT project, EU-LIFE). Poster
Hepatica asiatica	Anemone hepatica var. japonica (Nakai) Ohwi	Ranunculaceae	0.692	3.169	3.17	0.218297	0.999685	2.477	0.781388	3.57948	No	35.2	128.1	Herb	10.7235/hort.2015.14165
Anemone nemorosa	Anemone nemorosa L.	Ranunculaceae	0.2	1	2.35	0.0851064	0.425532	0.8	0.340426	4	No	51.06	-0.095	Herb	10.1017/S0960258508084997
Anemone ranunculoides	Anemone ranunculoides L.	Ranunculaceae	0.275	1.101	1.85	0.148971	0.595135	0.826	0.446486	2.99498	No	45.433	8.844	Herb	10.1017/S0960258509990067
Angelica keiskei	Angelica keiskei (Miq.) Koidz.	Apiaceae	2.31	9.07	10.67	0.216495	0.850047	6.76	0.633552	2.92641	No	32.3442	120.549	Herb	10.1016/j.scienta.2019.05.039
Angelica sylvestris	Angelica sylvestris L.	Apiaceae	0.5	0.78	4.73	0.0922053	0.164905	0.28	0.0591966	0.788453	No	50.8	5.1	Herb	10.1017/S0960258507838888
Anthriscus sylvestris	Anthriscus sylvestris (L.) Hoffm.	Apiaceae	0.45	4.57	5	0.09	0.914	4.12	0.824	9.15556	No	60.0269	17.281	Herb	10.1016/S0367-2530(17)30977-5
Aquilegia barbaricina	Aquilegia barbaricina Arrigoni & E.Nardi	Ranunculaceae	0.29	1.15	2.39	0.121339	0.481172	0.86	0.359833	2.96552	No	39.957	9.523	Herb	10.1111/plb.12610
Aquilegia buergeriana var. Oxysepala	Aquilegia oxysepala Trautv. & C.A.Mey.	Ranunculaceae	0.23	1.8	2.17	0.105991	0.829493	1.57	0.723502	6.82609	No	37.15	127.667	Herb	Lee, S.Y. (2015) Ecophysiological Mechanisms Underlying Seed Dormancy in Five Genera of Ranunculaceae Native to the Korean Peninsula. Thesis
Bubon macedonicum	Athamanta macedonica (L.) Spreng.	Apiaceae	0.603	1.668	1.805	0.334072	0.9241	1.065	0.590028	1.76617	No	41.5606	122.333	Herb	10.1080/11263504.2017.1330775
Bupleurum kakiskalae	Bupleurum kakiskalae Greuter	Apiaceae	0.5667	1.5112	1.89	0.3	0.799577	0.9445	0.499735	1.66526	No	35.3	23.9	Herb	Fournaraki, C., Remoundou, I., Thanos, C.A. Ex situ Conservation of European Threatened Plants in Western Crete, Greece (CRETAPLANT project, EU-LIFE). Poster
Caltha leptosepala	Caltha leptosepala DC.	Ranunculaceae	0.18	1.07	2.57	0.0700389	0.416342	0.89	0.346304	4.94444	No	40	-105.583	Herb	10.1139/b01-037
Cardiocrinum cordatum	Cardiocrinum cordatum (Thunb.) Makino	Liliaceae	0.623	5.39	4.35	0.143218	1.23908	4.767	1.09586	7.65169	No	43.067	141.333	Herb	10.3732/ajb.93.6.849
Cardiocrinum giganteum	Cardiocrinum giganteum (Wall.) Makino	Liliaceae	0.78	7.36	6	0.13	1.22667	6.58	1.09667	8.4359	No	30.917	78.65	Herb	10.1007/s11284-012-0940-x
Centaurium somedanum	Centaurium chloodes subsp. somedanum (Laínz) Romero	Gentianaceae	0.2	0.38	0.4	0.5	0.95	0.18	0.45	0.9	No	43.118	-6.251	Herb	10.1017/S0960258512000062
Chaerophyllum aureum	Chaerophyllum aureum L.	Apiaceae	1.07	4.8	8.03	0.13325	0.597758	3.73	0.464508	3.48598	No	40.5505	-2.01834	Herb	10.3906/bot-1807-42
Chaerophyllum bulbosum	Chaerophyllum bulbosum L.	Apiaceae	0.5	3.55	4.64	0.107759	0.765086	3.05	0.657328	6.1	No	51.88	7.61	Herb	10.1016/S0367-2530(17)32033-9
Chaerophyllum procumbens	Chaerophyllum procumbens (L.) Crantz	Apiaceae	0.5	4.6	5	0.1	0.92	4.1	0.82	8.2	No	38.1493	-84.4385	Herb	10.2307/4126914
Chaerophyllum tainturieri	Chaerophyllum tainturieri Hook. & Arn.	Apiaceae	0.47	2.8	4	0.107283	0.7	2.33	0.5825	5.52482	No	38	-84.5	Herb	10.2307/2260948
Chaerophyllum temulum	Chaerophyllum temulum L.	Apiaceae	0.53	3.811	3.41	0.15557	1.1176	3.281	0.96217	6.18386	No	50.8	5.1	Herb	10.1093/aob/mcm090
Chamaelirium luteum	Chamaelirium luteum (L.) A.Gray	Melanthiaceae	0.95	2.1	3	0.316667	0.7	1.15	0.383333	1.21053	No	36.45	-87.46	Herb	10.2307/3088655
Cicuta virosa	Cicuta virosa L.	Apiaceae	0.332	0.915	1.949	0.170344	0.469472	0.583	0.299128	1.75602	No	37.4674	127.908	Herb	10.1007/s13580-018-0062-7
Cistanche deserticola	Cistanche deserticola Y.C.Ma	Orobanchaceae	0.29	0.44	0.52	0.301923	0.846154	0.15	0.288462	1.80255	No	39.3167	105.9	Herb	10.1016/j.plaphy.2017.04.010
Merendera montana	Colchicum montanum L.	Colchicaceae	0.57	1.76	2.29	0.248908	0.768559	1.19	0.519651	2.08772	No	38.67	-2.38	Herb	10.1017/S096025851100016X
Conium maculatum	Conium maculatum L.	Apiaceae	0.9	1.7	2.77	0.32491	0.613718	0.8	0.288809	0.888889	No	38	-80.5	Herb	10.1139/b90-264
Conopodium majus	Conopodium majus (Gouan) Loret	Apiaceae	0.3	2.09	2.22	0.135379	0.941441	1.79	0.806306	5.95411	No	56.7464	-3.54	Herb	10.1111/plb.12872
Convallaria keiskei	Convallaria keiskei Miq.	Asparagaceae	1.692	2.027	2.936	0.576294	0.690395	0.335	0.114101	0.197991	No	43.05	141.389	Herb	10.1017/S0960258515000136
Corydalis ambigua	Corydalis ambigua Cham. & Schltdl.	Papaveraceae	0.412	3.267	2.01	0.204975	1.62537	2.855	1.4204	6.92961	No	43.5	141.633	Herb	10.1139/b05-027
Corydalis cava	Corydalis cava (L.) Schweigg. & Körte	Papaveraceae	0.348	3.281	3.43	0.101458	0.95656	2.933	0.855102	8.42816	No	45.186	9.163	Herb	10.1111/j.1442-1984.2012.00380.x
Corydalis flavula	Corydalis flavula (Raf.) DC.	Papaveraceae	0.44	3.83	4	0.11	0.9575	3.39	0.8475	7.70455	No	37.86	-84.46	Herb	10.2307/2996882
Corydalis solida	Corydalis solida (L.) Clairv.	Papaveraceae	0.31	3.64	2.98	0.104027	1.22148	3.33	1.11745	10.7419	No	50.823	4.665	Herb	10.1111/j.1438-8677.2009.00194.x
Crocus etruscus	Crocus etruscus Parl.	Iridaceae	1.0752	1.68	2.24	0.48	0.75	0.6048	0.27	0.5625	No	43.123	10.637	Herb	10.1111/plb.12168
Crocus ilvensis	Crocus ilvensis Peruzzi & Carta	Iridaceae	1.0032	1.463	2.09	0.48	0.7	0.4598	0.22	0.458333	No	42.78	10.206	Herb	10.1111/plb.12168
Crocus neapolitanus	Crocus imperati Ten.	Iridaceae	1.0604	1.8075	2.41	0.44	0.75	0.7471	0.31	0.704545	No	43.765	10.524	Herb	10.1111/plb.12168
Cryptotaenia canadensis	Cryptotaenia canadensis (L.) DC.	Apiaceae	1.6	3	4.81	0.33264	0.623701	1.4	0.29106	0.875	No	37.89	-84.89	Herb	10.2307/2996540
Cyclospermum leptophyllum	Cyclospermum leptophyllum (Pers.) Sprague	Apiaceae	0.34	1.22	1.25	0.272	0.976	0.88	0.704	2.58824	No	34.45	-87.9	Herb	10.1111/j.1442-1984.2008.00205.x
Delphinium fissum	Delphinium fissum Waldst. & Kit.	Ranunculaceae	0.56	2.1	2.2	0.254545	0.954545	1.54	0.7	2.75	No	40.826	-2.015	Herb	10.1007/s11258-010-9775-0
Delphinium tricorne	Delphinium tricorne Michx.	Ranunculaceae	0.42	2.2	3.11	0.135048	0.707395	1.78	0.572347	4.2381	No	37.89	-84.89	Herb	10.1086/297212
Isopyrum biternatum	Enemion biternatum (Torr. & A.Gray) Raf.	Ranunculaceae	0.18	1.09	2.1	0.0857143	0.519048	0.91	0.433333	5.05556	No	37.89	-84.89	Herb	10.1086/337581
Epimedium pseudowushanense	Epimedium pseudowushanense B.L.Guo	Berberidaceae	0.417	2.191	2.947	0.1415	0.743468	1.774	0.601968	4.2542	No	26.572	106.832	Herb	10.1007/s00299-018-2291-8
Eranthis hiemalis	Eranthis hyemalis (L.) Salisb.	Ranunculaceae	0.1	1.9	2	0.0333333	0.95	1.8	0.9	27.5	No	55.69	12.58	Herb	10.1111/j.1399-3054.1974.tb03644.x
Eremurus anisopterus	Eremurus anisopterus (Kar. & Kir.) Regel	Xanthorrhoeaceae	4.38	5.22	6	0.73	0.87	0.84	0.14	0.191781	No	44.922	85.557	Herb	10.1093/aob/mcu164
Eryngium viviparum	Eryngium viviparum J.Gay	Apiaceae	0.418	1.003	1.026	0.903965	0.977583	0.585	0.570175	0.0814391	No	43.2417	-7.54876	Herb	10.3389/fpls.2017.02092
Eryngium yuccifolium	Eryngium yuccifolium Michx.	Apiaceae	0.981	2.86	3.01	0.325914	0.950166	1.879	0.624252	1.91539	No	41.4	88.1	Herb	10.15258/sst.2005.33.1.06
Erythronium albidum	Erythronium albidum Nutt.	Liliaceae	0.32	3.37	3.4	0.0941176	0.991176	3.05	0.897059	9.53125	No	37.89	-84.89	Herb	10.1086/337507
Erythronium dens-canis	Erythronium dens-canis L.	Liliaceae	0.3	3.1	4.07	0.0737101	0.761671	2.8	0.687961	9.33333	No	45.3858	88.393	Herb	10.1111/j.1438-8677.2011.00517.x
Erythronium grandiflorum	Erythronium grandiflorum Pursh	Liliaceae	0.84	4.1	5.01	0.167665	0.818363	3.26	0.650699	3.88095	No	40.69	-110.89	Herb	10.1002/j.1537-2197.1995.tb12633.x
Erythronium japonicum	Erythronium japonicum Decne.	Liliaceae	0.33	3.23	4.09	0.0806846	0.789731	2.9	0.709046	8.78788	No	43.867	142.45	Herb	10.3732/ajb.89.11.1779
Ferula gummosa	Ferula gummosa Boiss.	Apiaceae	1.7	3.35	5.05	0.336634	0.663366	1.65	0.326733	0.970588	No	35	53	Herb	10.1111/1442-1984.12238
Ferula ovina	Ferula ovina (Boiss.) Boiss.	Apiaceae	3.33	8.19	9	0.37	0.91	4.86	0.54	1.45946	No	32.6167	51.6667	Herb	10.1017/S0960258517000356
Ranunculus ficaria	Ficaria verna Huds.	Ranunculaceae	0.38	3.665	3.96	0.0959596	0.925505	3.285	0.829545	8.64474	No	50.765	2.04	Herb	Vandelook Unpublished results
Frasera caroliniensis	Frasera caroliniensis Walter	Gentianaceae	1.3	4	5.35	0.242991	0.747664	2.7	0.504673	2.07692	No	37.996	-85.273	Herb	10.2307/2442994
Fritillaria tubiformis	Fritillaria tubiformis Gren. & Godr.	Liliaceae	1.14	4	4.22	0.270142	0.947867	2.86	0.677725	2.50877	No	46.3179	9.778	Herb	10.1017/S0960258510000310
Gagea lutea	Gagea lutea (L.) Ker Gawl.	Liliaceae	0.27	2.23	3.03	0.0891089	0.735974	1.96	0.646865	7.25926	No	43.067	141.333	Herb	10.1079/ssr2004182
Galanthus nivalis	Galanthus nivalis L.	Amaryllidaceae	0.6	2.9	4	0.15	0.725	2.3	0.575	3.83333	No	51.068	-0.088	Herb	10.1093/aob/mct051
Gentiana lutea	Gentiana lutea L.	Gentianaceae	0.12	0.72	2.7	0.444444	0.266667	0.6	0.222222	-0.4	No	40.033	9.333	Herb	10.1093/jpe/rtx003
Gymnospermium microrrhynchum (S.Moore) Takht.	Gymnospermium microrrhynchum (S.Moore) Takht.	Berberidaceae	0.28	2.8	3.5	0.08	0.8	2.52	0.72	9	No	37.9042	128.777	Herb	10.7235/HORT.20190067
Hepatica nobilis	Hepatica nobilis Mill.	Ranunculaceae	0.05	2.21	2.49	0.0200803	0.88755	2.16	0.86747	43.2	No	34.9	133.5	Herb	10.1016/S0304-4238(03)00115-8
Heracleum sphondylium	Heracleum sphondylium L.	Apiaceae	1	4	5.01	0.0936128	0.798403	3	0.598802	7.52878	No	51.43	-2.56	Herb	10.1093/oxfordjournals.aob.a083326
Hladnikia pastinacifolia	Hladnikia pastinacifolia Rchb.	Apiaceae	0.549	2.814	3.35	0.163881	0.84	2.265	0.676119	4.12568	No	45.9425	13.8806	Herb	10.2478/botcro-2019-0017
Hyacinthoides non-scripta	Hyacinthoides non-scripta (L.) Chouard ex Rothm.	Asparagaceae	2.22	3.19	3.84	0.577044	0.830729	0.97	0.252604	0.439628	No	50.6	47.333	Herb	10.1093/aob/mcn165
Jeffersonia diphylla	Jeffersonia diphylla (L.) Pers.	Berberidaceae	0.7	4.3	5.25	0.133333	0.819048	3.6	0.685714	5.14286	No	37.89	-84.89	Herb	10.1002/j.1537-2197.1989.tb15088.x
Lamprocapnos spectabilis	Lamprocapnos spectabilis (L.) Fukuhara	Papaveraceae	0.056	3.719	2.75	0.0242215	1.35236	3.663	1.332	54.8333	No	36.6319	128.766	Herb	10.1111/plb.13089
Lilium polyphyllum	Lilium polyphyllum D.Don	Liliaceae	3.84	5.3	7.25	0.529655	0.731034	1.46	0.201379	0.380208	No	30.417	78.25	Herb	10.1007/s12038-012-9284-5
Lomatium dissectum	Lomatium dissectum (Nutt.) Mathias & Constance	Apiaceae	1.35	9.99	9	0.123245	1.11	8.64	0.96	8.00646	No	43.55	-117.783	Herb	10.1093/aob/mcp038
Narcissus eugeniae	Narcissus confusus Pugsley	Amaryllidaceae	1.32	2.62	2.68	0.492537	0.977612	1.3	0.485075	0.984848	No	40.5404	-2.03571	Herb	10.1111/1442-1984.12032
Narcissus hispanicus	Narcissus hispanicus Gouan	Amaryllidaceae	1.31	2.15	3.36	0.389881	0.639881	0.84	0.25	0.641221	No	39.0729	-4.6109	Herb	10.1093/aob/mcr030
Narcissus pseudonarcissus	Narcissus pseudonarcissus L.	Amaryllidaceae	1.16	2.22	2.78	0.415719	0.798561	1.06	0.381295	0.920914	No	50.6	4.73333	Herb	10.1093/aob/mcn165
Osmorhiza aristata	Osmorhiza aristata Makino & Jabe	Apiaceae	0.48	9	11.1	0.0432432	0.810811	8.52	0.767568	17.75	No	33.847	132.861	Herb	10.3732/ajb.89.5.829
Osmorhiza aristata var. aristata	Osmorhiza aristata var. aristata Makino & Jabe	Apiaceae	0.5	9.8	10.3	0.0485437	0.951456	9.3	0.902913	18.6	No	37.89	-84.89	Herb	10.1002/j.1537-2197.1991.tb15225.x
Osmorhiza chilensis	Osmorhiza chilensis Hook. & Arn.	Apiaceae	0.6	9.2	9.5	0.0631579	0.968421	8.6	0.905263	14.3333	No	39.99	-111.66	Herb	10.1002/j.1537-2197.1995.tb12633.x
Osmorhiza depauperata	Osmorhiza depauperata Phil.	Apiaceae	0.58	9	9.62	0.0602911	0.935551	8.42	0.87526	14.5172	No	35.12	-106.38	Herb	10.1079/ssr2004184
Osmorhiza longistylis	Osmorhiza longistylis (Torr.) DC.	Apiaceae	0.6	8.8	13.4	0.0620239	0.656716	8.2	0.61194	9.58812	No	37.89	-84.89	Herb	10.1002/j.1537-2197.1995.tb12633.x
Osmorhiza occidentalis	Osmorhiza occidentalis (Nutt.) Torr.	Apiaceae	1.22	9.4	10	0.122	0.94	8.18	0.818	6.70492	No	39.32	-111.49	Herb	10.1002/j.1537-2197.1995.tb12633.x
Paeonia corsica	Paeonia corsica Sieber ex Tausch	Paeoniaceae	1.4	3.9	5.2	0.269231	0.75	2.5	0.480769	1.78571	No	39.943	9.514	Herb	10.1093/jpe/rtv074
Papaver rhoeas	Papaver rhoeas L.	Papaveraceae	0.4	1.3	1.4	0.285714	0.928571	0.9	0.642857	2.25	No	58.38	14.94	Herb	10.1046/j.1365-3180.2002.00275.x
Paris quadrifolia	Paris quadrifolia L.	Melanthiaceae	0.68	4.59	6.09	0.111658	0.753695	3.91	0.642036	5.75	No	50.861	4.669	Herb	Vandelook Unpublished results
Perideridia americana	Perideridia americana (Nutt.) Rchb. ex Steud.	Apiaceae	0.3	2.8	3	0.1	0.933333	2.5	0.833333	8.33333	No	37.8	-84.54	Herb	10.2307/2426437
Leucopogon esquamatus	Phanerandra esquamata (R. Br.) Stschegl.	Ericaceae	0.76	2.41	2.41	0.315353	1	1.65	0.684647	2.17105	No	-33.767	151.233	Herb	10.1093/aob/mcl118
Prangos ferulacea	Prangos ferulacea (L.) Lindl.	Apiaceae	3.5	7	12	0.291667	0.583333	3.5	0.291667	1	No	37.6825	47.6816	Herb	10.5053/ejobios.2009.3.0.11
Pterygopleurum neurophyllum	Pterygopleurum neurophyllum (Maxim.) Kitag.	Apiaceae	0.231	0.994	2.418	0.0955335	0.411084	0.763	0.31555	3.30303	No	37.7897	127.039	Herb	10.15258/sst.2020.48.1.06
Ptilimnium nutallii	Ptilimnium nuttallii (DC.) Britton	Apiaceae	0.22	1.25	1.26	0.174603	0.992063	1.03	0.81746	4.68182	No	36.32	-88.14	Herb	10.1007/BF03161767
Pulsatilla tongkangensis	Pulsatilla tongkangensis Y.N.Lee & T.C.Lee	Ranunculaceae	0.52	2.47	2.6	0.2	0.95	1.95	0.75	3.75	No	37.3	128.767	Herb	Lee, S.Y. (2015) Ecophysiological Mechanisms Underlying Seed Dormancy in Five Genera of Ranunculaceae Native to the Korean Peninsula. Thesis
Ranunculus auricomus	Ranunculus auricomus L.	Ranunculaceae	0.3	4.4	4.59	0.0653595	0.958606	4.1	0.893246	13.6667	No	50.231	4.909	Herb	Vandelook Unpublished results
Ranunculus crucilobus	Ranunculus crucilobus H.Lév.	Ranunculaceae	0.29	1.49	1.79	0.162011	0.832402	1.2	0.670391	4.13793	No	37.15	127.667	Herb	Lee, S.Y. (2015) Ecophysiological Mechanisms Underlying Seed Dormancy in Five Genera of Ranunculaceae Native to the Korean Peninsula. Thesis
Ranunculus franchetii	Ranunculus ussuriensis Kom.	Ranunculaceae	0.29	1.55	1.78	0.162921	0.870787	1.26	0.707865	4.34483	No	37.69	128.76	Herb	Lee, S.Y. (2015) Ecophysiological Mechanisms Underlying Seed Dormancy in Five Genera of Ranunculaceae Native to the Korean Peninsula. Thesis
Sanicula canadensis	Sanicula canadensis L.	Apiaceae	0.36	1.58	2	0.122634	0.79	1.22	0.61	5.44195	No	37.48	-83.17	Herb	10.1111/j.1442-1984.2010.00273.x
Sanicula europaea	Sanicula europaea L.	Apiaceae	0.32	2.102	2.38	0.136364	0.883193	1.782	0.748739	5.47675	No	50.706	3.646	Herb	10.1139/B08-103
Sanicula gregaria	Sanicula gregaria E.P. Bicknell	Apiaceae	0.38	2.54	3	0.126667	0.846667	2.16	0.72	5.68421	No	37.48	-83.17	Herb	10.1111/j.1442-1984.2010.00273.x
Sanicula trifoliata	Sanicula trifoliata E.P. Bicknell	Apiaceae	0.5	2.99	6	0.0833333	0.498333	2.49	0.415	4.98	No	37.48	-83.17	Herb	10.1111/j.1442-1984.2010.00273.x
Scilla bifolia	Scilla bifolia L.	Asparagaceae	0.66	2.29	2.8	0.23725	0.817857	1.63	0.582143	2.44724	No	50.07	4.5	Herb	10.1093/aob/mcn165
Selinum carvifolia	Selinum carvifolia (L.) L.	Apiaceae	0.46	2.46	2.95	0.15508	0.833898	2	0.677966	4.37721	No	50.8	5.38333	Herb	10.1017/S0960258507838888
Sison amomum	Sison amomum L.	Apiaceae	2.1	4.92	6	0.35	0.82	2.82	0.47	1.34286	No	50.85	2.73333	Herb	10.5091/plecevo.2011.638
Zigadenus leimanthoides	Stenanthium densum (Desr.) Zomlefer & Judd	Melanthiaceae	0.43	2.4	3.33	0.129129	0.720721	1.97	0.591592	4.5814	No	30.457	-88.818	Herb	Baskin, C. C., Baskin, J. M., & McDearman, W. W. (1993). Seed germination ecophysiology of two Zigadenus (Liliaceae) species. Castanea 58: 45-53.
Stylophorum diphyllum	Stylophorum diphyllum (Michx.) Nutt.	Papaveraceae	0.41	1.4	2	0.205	0.7	0.99	0.495	2.41463	No	37.89	-84.89	Herb	10.2307/2425334
Thalictrum coreanum	Thalictrum ichangense var. coreanum (H. Lév.) H. Lév. ex Tamura	Ranunculaceae	0.48	3.09	3.51	0.136752	0.880342	2.61	0.74359	5.4375	No	37.15	127.667	Herb	Lee, S.Y. (2015) Ecophysiological Mechanisms Underlying Seed Dormancy in Five Genera of Ranunculaceae Native to the Korean Peninsula. Thesis
Thalictrum mirabile	Thalictrum mirabile Small	Ranunculaceae	0.54	2	2.5	0.216	0.8	1.46	0.584	2.7037	No	37.755	-83.692	Herb	10.1139/cjb-77-12-1769
Thalictrum rochebrunnianum	Thalictrum rochebrunnianum Franch. & Sav.	Ranunculaceae	0.442	1.816	2.35	0.188085	0.772766	1.374	0.584681	3.1086	No	37.15	127.667	Herb	10.1007/s13580-015-0150-x
Thalictrum uchiyamai	Thalictrum uchiyamae Nakai	Ranunculaceae	0.34	2.86	3.49	0.0974212	0.819484	2.52	0.722063	7.41176	No	37.15	127.667	Herb	10.1016/j.scienta.2017.12.004
Thaspium pinnatifidum	Thaspium pinnatifidum (Buckley) A. Gray	Apiaceae	0.7	3.6	4	0.175	0.9	2.9	0.725	4.14286	No	36.35	-87.2	Herb	10.1086/297080
Tiarella polyphylla	Tiarella polyphylla D. Don	Saxifragaceae	0.467	1.249	1.381	0.338161	0.904417	0.782	0.566256	1.67452	No	37.507	130.881	Herb	10.7732/kjpr.2018.31.4.363
Torilis japonica	Torilis japonica (Houtt.) DC.	Apiaceae	0.25	0.93	2.25	0.111334	0.413333	0.68	0.302222	2.71256	No	50.8	5.1	Herb	10.1017/S0960258508038877
Trepocarpus aethusae	Trepocarpus aethusae Nutt. ex DC.	Apiaceae	1.814	4.157	8	0.06375	0.519625	2.343	0.292875	7.15098	No	36.7744	-88.1039	Herb	Baskin, C. C., Baskin, J. M., & Chester, E. W. (2003). Ecological life cycle of Trepocarpus aethusae (Nutt.) ex DC. and comparisons with two other winter annual Apiaceae native to Eastern United States. Castanea 68: 43-55.
Trillium camschatcense	Trillium camschatcense Ker Gawl.	Melanthiaceae	0.34	2.33	2.88	0.118056	0.809028	1.99	0.690972	5.85294	No	43.867	142.45	Herb	10.3732/ajb.1000151
Trithuria austinensis	Trithuria austinensis D.D.Sokoloff, Remizowa, T.D.Macfarl. & Rudall	Hydatellaceae	0.043	0.066	0.5	0.0863454	0.132	0.023	0.046	0.528744	No	-34.3225	116.723	Herb	10.1093/aob/mcq062
Trithuria submersa	Trithuria submersa Hook.f.	Hydatellaceae	0.042	0.108	0.69	0.0550459	0.156522	0.066	0.0956522	1.84348	No	-34.124	118.034	Herb	10.1093/aob/mcq062
Turgenia latifolia	Turgenia latifolia (L.) Hoffm.	Apiaceae	3.99	8.303	10.51	0.379638	0.79001	4.313	0.410371	1.08095	No	46.04	82.97	Herb	10.1071/BT14281
Aristolochia contorta	Aristolochia contorta Bunge	Aristolochiaceae	0.69	3.8	4.36	0.158257	0.87156	3.11	0.713303	4.50725	No	43.6	132.52	Vine	10.5091/plecevo.2018.1351
Aristolochia californica	Aristolochia californica Torr.	Aristolochiaceae	2.44	5.69	6.14	0.397394	0.92671	3.25	0.529316	1.33197	No	39.71	-121.72	Vine	10.1079/SSR2005207
Aristolochia macrophylla	Aristolochia macrophylla Lam.	Aristolochiaceae	1.92	4.15	4.89	0.392638	0.848671	2.23	0.456033	1.16146	No	37.09	-82.88	Vine	10.1079/SSR2005207
Aristolochia tomentosa	Aristolochia tomentosa Sims	Aristolochiaceae	2.49	6.12	5.14	0.484436	1.19066	3.63	0.706226	1.45783	No	36.43	-87.55	Vine	10.1079/SSR2005207
Lonicera japonica	Lonicera japonica Thunb.	Caprifoliaceae	1.23	2.05	2.86	0.43007	0.716783	0.82	0.286713	0.666667	No	37.83	-84.53	Vine	10.1017/S0960258500000507
Andersonia heterophylla	Andersonia heterophylla Sond.	Ericaceae	1.14	1.14	1.92	0.59375	0.59375	0	0	0	No	-31.828	115.851	Woody	Just, M. (2018) Seed morphology, dormancy and germination of South-West Australian Ericaceae. Thesis
Asimina triloba	Asimina triloba (L.) Dunal	Annonaceae	1.705	14.08	28.18	0.0605039	0.499645	12.375	0.439141	7.25806	No	37.6	89.4	Woody	10.21273/HORTSCI.33.5.802
Astroloma xerophyllum	Astroloma xerophyllum Sond.	Ericaceae	1.3	2.22	2.73	0.47619	0.813187	0.92	0.336996	0.707692	No	-31.7828	115.877	Woody	10.1111/j.1095-8339.2009.00981.x
Camellia sinensis	Camellia sinensis (L.) Kuntze	Theaceae	10.446	10.446	10.446	1	1	0	0	0	No	30.2741	120.155	Woody	10.1139/cjb-2016-0149
Yunnanopilia longistaminea	Champereia manillana var. longistaminea (W.Z.Li) H.S.Kiu	Opiliaceae	1.713	1.713	2.049	0.836018	0.836018	0	0	0	No	23.7	106.8	Woody	10.7717/peerj.3435
Conostephium pendulum	Conostephium pendulum Benth.	Ericaceae	1.02	3.5	3.79	0.269129	0.923483	2.48	0.654354	2.43137	No	-31.3761	115.713	Woody	Just, M. (2018) Seed morphology, dormancy and germination of South-West Australian Ericaceae. Thesis
Croninia kingiana	Croninia kingiana (F.Muell.) J.M.Powell	Ericaceae	0.96	3.56	3.87	0.248062	0.919897	2.6	0.671835	2.70833	No	-31.7362	115.941	Woody	Just, M. (2018) Seed morphology, dormancy and germination of South-West Australian Ericaceae. Thesis
Daphniphyllum glaucescens	Daphniphyllum glaucescens Blume	Daphniphyllaceae	1.27	7.1	7.94	0.15995	0.894207	5.83	0.734257	4.59055	No	25.167	121.533	Woody	10.1086/595283
Diervilla lonicera	Diervilla lonicera Mill.	Caprifoliaceae	0.37	0.7	1.1	0.336364	0.636364	0.33	0.3	0.891892	No	38.76	-79.9	Woody	10.1139/cjb-78-9-1199
Fraxinus exselsior	Fraxinus excelsior L.	Oleaceae	9	17.8	20	0.45	0.89	8.8	0.44	0.977778	No	52.26	-1.432	Woody	10.1111/j.1469-8137.2006.01787.x
Fraxinus nigra	Fraxinus nigra Marshall	Oleaceae	9.6	14.33	15.3	0.627451	0.936601	4.73	0.30915	0.492708	No	44.868	-68.58	Woody	10.1104/pp.12.3.813
Fraxinus pennsylvanica	Fraxinus pennsylvanica Marshall	Oleaceae	13.13	13.13	14	0.937857	0.937857	0	0	0	No	44.868	-68.58	Woody	10.1104/pp.12.3.813
Hibbertia commutata	Hibbertia commutata Steud.	Dilleniaceae	0.332	3.983	2.08	0.159615	1.9149	3.651	1.75529	10.997	No	-32.8003	116.474	Woody	10.1093/aob/mcs034
Hibbertia huegelii	Hibbertia huegelii F.Muell.	Dilleniaceae	0.4	4	3.1	0.120301	1.29032	3.6	1.16129	9.72581	No	-32.769	115.804	Woody	10.1093/aob/mcs034
Hibbertia hypericoides	Hibbertia hypericoides Benth.	Dilleniaceae	0.4	4	3.1	0.119514	1.29032	3.6	1.16129	9.79637	No	-32.769	115.804	Woody	10.1093/aob/mcs034
Hibbertia racemosa	Hibbertia racemosa Gilg	Dilleniaceae	0.3	4	2.4	0.149217	1.66667	3.7	1.54167	10.1694	No	-32.75	115.63	Woody	10.1093/aob/mcs034
Ilex argentina	Ilex argentina Lillo	Aquifoliaceae	0.23	1.08	2.01	0.114428	0.537313	0.85	0.422886	3.69565	No	-27.65	-55.4333	Woody	10.1017/S0960258518000132
Ilex brasiliensis	Ilex brasiliensis (Spreng.) Loes.	Aquifoliaceae	0.24	1.52	2.64	0.0909091	0.575758	1.28	0.484848	5.33333	No	-27.65	-55.4333	Woody	10.1017/S0960258518000132
Ilex brevicuspis	Ilex brevicuspis Reissek	Aquifoliaceae	0.47	2.46	3.01	0.156146	0.817276	1.99	0.66113	4.23404	No	-27.65	-55.4333	Woody	10.1017/S0960258518000132
Ilex dumosa	Ilex dumosa Reissek	Aquifoliaceae	0.44	1.65	1.98	0.222222	0.833333	1.21	0.611111	2.75	No	-27.65	-55.4333	Woody	10.1017/S0960258518000132
Ilex maximowicziana	Ilex maximowicziana Loes.	Aquifoliaceae	0.41	4.7	4.89	0.0838446	0.961145	4.29	0.877301	10.4634	No	24.87	121.77	Woody	10.1007/s11284-010-0773-4
Ilex paraguariensis	Ilex paraguariensis A.St.-Hil.	Aquifoliaceae	0.26	1	2.28	0.114035	0.438596	0.74	0.324561	2.84615	No	-27.65	-55.4333	Woody	10.1017/S0960258518000132
Ilex theezans	Ilex theezans Mart.	Aquifoliaceae	0.24	2.05	2.23	0.107623	0.919283	1.81	0.811659	7.54167	No	-27.65	-55.4333	Woody	10.1017/S0960258518000132
Lonicera caerulea	Lonicera caerulea L.	Caprifoliaceae	0.53	1.89	2.23	0.237668	0.847534	1.36	0.609865	2.56604	No	43.07	141.333	Woody	10.1111/j.1442-1984.2009.00232.x
Lonicera fragrantissima	Lonicera fragrantissima Lindl. & J. Paxton	Caprifoliaceae	0.74	2.42	3.22	0.229814	0.751553	1.68	0.521739	2.27027	No	37.83	-84.53	Woody	10.1017/S0960258500000507
Lonicera harae	Lonicera harae Makino	Caprifoliaceae	0.411	2.54	3.332	0.123349	0.762305	2.129	0.638956	5.18005	No	37.7548	127.167	Woody	10.1186/s41610-019-0121-8
Lonicera insularis	Lonicera insularis Nakai	Caprifoliaceae	1.275	3.742	3.384	0.376773	1.10579	2.467	0.729019	1.9349	No	37.504	130.866	Woody	10.1186/s41610-019-0121-8
Lonicera maackii	Lonicera maackii (Rupr.) Maxim.	Caprifoliaceae	1.2	3.7	3.8	0.315789	0.973684	2.5	0.657895	2.08333	No	37.91	-84.39	Woody	10.1017/S0960258500000507
Lonicera praeflorens	Lonicera praeflorens Batalin	Caprifoliaceae	0.719	2.651	3.755	0.191478	0.705992	1.932	0.514514	2.68707	No	37.7548	127.167	Woody	10.1186/s41610-019-0121-8
Lonicera subsessilis	Lonicera subsessilis Rehder	Caprifoliaceae	0.764	2.622	3.603	0.212046	0.727727	1.858	0.515681	2.43194	No	37.7548	127.167	Woody	10.1186/s41610-019-0121-8
Lonicera tatarica var. morrowii	Lonicera tatarica var. morrowii (A. Gray) Q. E. Yang, Landrein, Borosova & J. Osborne	Caprifoliaceae	0.71	1.83	3.08	0.230519	0.594156	1.12	0.363636	1.57746	No	39.94	-77.75	Woody	10.1017/S0960258500000507
Lysinema pentapetalum	Lysinema pentapetalum R.Br.	Ericaceae	1.21	1.21	1.89	0.640212	0.640212	0	0	0	No	-31.7449	115.939	Woody	Just, M. (2018) Seed morphology, dormancy and germination of South-West Australian Ericaceae. Thesis
Michelia compressa	Magnolia compressa Maxim.	Magnoliaceae	1.25	5.072	8.255	0.151423	0.614416	3.822	0.462992	3.0576	No	24.2744	120.962	Woody	Chen, S., Chen, F., Huang, Y., Ho, C., & Chien, C. (2016). Studies of seed germination and dormancy of the tree species Michelia compressa and Pachylarnax sinica (Magnoliaceae). Taiwan Journal of Forest Science 31: 199-213.
Michelia yunnanensis	Magnolia laevifolia (Y.W.Law & Y.F.Wu) Noot.	Magnoliaceae	0.94	2.25	6.1	0.154098	0.368852	1.31	0.214754	1.39362	No	25.081	102.782	Woody	10.1016/j.scienta.2009.11.021
Magnolia punduana	Magnolia punduana (Hook.f. & Thomson) Figlar	Magnoliaceae	0.93	2.53	7.13	0.130435	0.354839	1.6	0.224404	1.72043	No	25.3211	92.1428	Woody	10.1139/cjb-2016-0056
Nandina domestica	Nandina domestica Thunb.	Berberidaceae	0.935	4.661	8.4	0.11131	0.554881	3.726	0.443571	3.98503	No	37.29	127.06	Woody	10.1016/j.scienta.2016.07.022
Phoenix theophrasti	Phoenix theophrasti Greuter	Arecaceae	0.367	0.4	1.3	0.282308	0.307692	0.033	0.0253846	0.0899183	No	35.3	26.3	Woody	Fournaraki, C., Remoundou, I., Thanos, C.A. Ex situ Conservation of European Threatened Plants in Western Crete, Greece (CRETAPLANT project, EU-LIFE). Poster
Ribes multiflorum subsp. Sandalioticum	Ribes multiflorum subsp. sandalioticum Arrigoni	Grossulariaceae	0.52	1.8	2.7	0.192593	0.666667	1.28	0.474074	2.46154	No	40.199	9.349	Woody	10.1111/j.1438-8677.2011.00476.x
Sambucus canadensis	Sambucus canadensis L.	Adoxaceae	2.06	3.19	3.51	0.586895	0.908832	1.13	0.321937	0.548544	No	37.833	-83.841	Woody	10.2307/2656744
Sambucus cerulea	Sambucus cerulea Raf.	Adoxaceae	2.5	3.05	3.34	0.748503	0.913174	0.55	0.164671	0.22	No	45.87	-122.85	Woody	10.1111/j.1442-1984.2010.00291.x
Sambucus pubens	Sambucus pubens Michx.	Adoxaceae	1.6	2.59	2.73	0.586081	0.948718	0.99	0.362637	0.61875	No	38.681	-79.531	Woody	10.2307/2656744
Sambucus racemosa	Sambucus racemosa L.	Adoxaceae	2.22	3.32	3.78	0.587302	0.878307	1.1	0.291005	0.495495	No	56.72	16.33	Woody	10.2307/2656744
Sambucus racemosa var. callicarpa	Sambucus racemosa L.	Adoxaceae	2.3	2.65	3.32	0.692771	0.798193	0.35	0.105422	0.152174	No	45.48	-123.81	Woody	10.1111/j.1442-1984.2010.00291.x
Schisandra arisanensis	Schisandra arisanensis Hayata	Schisandraceae	0.463	1.967	2.01	0.230348	0.978607	1.504	0.748259	3.24838	No	24.0333	121.183	Woody	10.1111/j.1442-1984.2010.00299.x
Symphoricarpos orbiculatus	Symphoricarpos orbiculatus Moench	Caprifoliaceae	0.57	1.1	1.8	0.316667	0.611111	0.53	0.294444	0.929825	No	37.79	-84.59	Woody	10.2307/3558452
Taxus yunnanenis	Taxus wallichiana Zucc.	Taxaceae	2.6	2.77	6.69	0.38864	0.414051	0.17	0.0254111	0.0653846	No	24	101	Woody	10.1038/s41598-018-21469-9
Trochodendron aralioides	Trochodendron aralioides Siebold & Zucc.	Trochodendraceae	0.36	0.9	1.06	0.339623	0.849057	0.54	0.509434	1.5	No	24.6489	121.475	Woody	10.1079/SSR2005235
Viburnum acerifolium	Viburnum acerifolium L.	Adoxaceae	0.78	3.1	4.07	0.191646	0.761671	2.32	0.570025	2.97436	No	37.79	-83.71	Woody	10.1674/0003-0031(2005)153[0232:EDIVAC]2.0.CO;2
Viburnum betulifolium	Viburnum betulifolium Batalin	Adoxaceae	0.564	3.65	4.24	0.133019	0.860849	3.086	0.72783	5.47163	No	24.17	121.27	Woody	10.1093/aob/mcr096
Viburnum dilatatum	Viburnum dilatatum Thunb.	Adoxaceae	0.506	4.099	5	0.1012	0.8198	3.593	0.7186	7.10079	No	34.945	137.033	Woody	Takei, M., Shibata, N., Fujino, Y., Tachibana, R., & Fukunaga, K. (2019). Morphophysiological dormancy and shortening the germination period of Viburnum dilatatum seeds. J. Jpn. Soc. Reveget. Tech 45: 97-102.
Viburnum furcatum	Viburnum furcatum Blume ex Maxim.	Adoxaceae	1.1	4.6	5.32	0.206767	0.864662	3.5	0.657895	3.18182	No	43	141.28	Woody	10.1017/S0960258514000257
Viburnum parviflorum	Viburnum parviflorum M.Martens & Galeotti	Adoxaceae	0.648	4.15	4.6	0.14087	0.902174	3.502	0.761304	5.40432	No	24.183	121.283	Woody	10.1093/aob/mcr096
Viburnum tinus	Viburnum tinus L.	Adoxaceae	1.03	9.1	9.52	0.108193	0.955882	8.07	0.847689	7.83495	No	40.47	-6.09	Woody	10.1093/aob/mci029
Alpinia galanga	Alpinia galanga (L.) Willd.	Zingiberaceae	1.4	2.72	5.017	0.306956	0.542157	1.32	0.263105	0.766234	Yes	-6.6	106.8	Herb	10.1017/S0960258516000039
Argemone ochroleuca	Argemone ochroleuca Sweet	Papaveraceae	1	3	3	0.333333	1	2	0.666667	2	Yes	9	42	Herb	10.1078/0367-2530-00104
Byblis aquatica	Byblis aquatica Lowrie & Conran	Byblidaceae	0.7979	0.7979	1.01	0.79	0.79	0	0	0	Yes	-12.4433	131.052	Herb	10.1071/BT17244
Byblis filifolia	Byblis filifolia Planch.	Byblidaceae	0.612	0.612	0.68	0.9	0.9	0	0	1.23358e-16	Yes	-14.7889	126.513	Herb	10.1071/BT17244
Byblis guehoi	Byblis guehoi Lowrie & Conran	Byblidaceae	0.648	0.648	0.72	0.9	0.9	0	0	0	Yes	-16.95	122.767	Herb	10.1071/BT17244
Byblis liniflora	Byblis liniflora Salisb.	Byblidaceae	0.6248	0.6248	0.71	0.88	0.88	0	0	1.26162e-16	Yes	-14.7958	126.477	Herb	10.1071/BT17244
Byblis pilbarana	Byblis pilbarana Lowrie & Conran	Byblidaceae	0.2511	0.2511	0.31	0.81	0.81	0	0	-1.37065e-16	Yes	-14.7861	126.527	Herb	10.1071/BT17244
Biblis rorida	Byblis rorida Lowrie & Conran	Byblidaceae	0.4488	0.4488	0.51	0.88	0.88	0	0	0	Yes	-14.7861	126.527	Herb	10.1071/BT17244
Dianella sandwicensis	Dianella sandwicensis Hook. & Arn	Xanthorrhoeaceae	2.44	2.817	3.13	0.779553	0.9	0.377	0.120447	0.154508	Yes	20.8104	-156.26	Herb	10.1071/BT17214
Nymphaea immutabilis	Nymphaea immutabilis S.W.L.Jacobs	Nymphaeaceae	0.51	0.86	3.89	0.131105	0.22108	0.35	0.0899743	0.686275	Yes	-15.4266	145.154	Herb	10.1017/S0960258507834994
Nymphaea lukei	Nymphaea lukei S.W.L.Jacobs & Hellq.	Nymphaeaceae	0.53	0.61	2.54	0.208661	0.240157	0.08	0.0314961	0.150943	Yes	-17.5799	126.083	Herb	10.1093/aob/mcy142
Nymphaea macrosperma	Nymphaea macrosperma Merr. & L.M.Perry	Nymphaeaceae	0.71	0.86	3	0.236667	0.286667	0.15	0.05	0.211268	Yes	-15.5932	128.28	Herb	10.1093/aob/mcy142
Nymphaea ondinea	Nymphaea ondinea Löhne, Wiersema & Borsch	Nymphaeaceae	0.49	0.67	1.81	0.270718	0.370166	0.18	0.0994475	0.367347	Yes	-14.8084	126.55	Herb	10.1093/aob/mcy142
Nymphaea violacea	Nymphaea violacea Lehm.	Nymphaeaceae	0.43	0.55	1.6	0.26875	0.34375	0.12	0.075	0.27907	Yes	-15.5932	128.28	Herb	10.1093/aob/mcy142
Aristolochia galeata	Aristolochia labiata Willd.	Aristolochiaceae	0.7	5.4	10.3	0.233312	0.524272	4.7	0.456311	1.24708	Yes	-15.7442	-47.8853	Vine	10.1111/j.1438-8677.2009.00302.x
Amborella trichopoda	Amborella trichopoda Baill.	Amborellaceae	0.752	3.519	4.92	0.152721	0.715244	2.767	0.562398	3.68333	Yes	-21.6225	165.868	Woody	10.1093/aob/mcw244
Annona crassiflora	Annona crassiflora Mart.	Annonaceae	1.8	6	17	0.105882	0.352941	4.2	0.247059	2.33333	Yes	-15.8	-47.9	Woody	10.1093/aob/mcm016
Ardisia missionis	Ardisia missionis Wall. ex A.DC.	Primulaceae	5.723	5.723	6.543	0.874675	0.874675	0	0	0	Yes	7.44234	80.7811	Woody	10.1111/plb.12846
Bhesa nitidissima	Bhesa nitidissima Kosterm.	Centroplacaceae	6.752	7.98	13.752	0.490983	0.580279	1.228	0.0892961	0.181872	Yes	7.44234	80.7811	Woody	10.1111/plb.12846
Clermontia fauriei	Clermontia fauriei H.Lév.	Campanulaceae	0.3	0.63	0.67	0.447761	0.940299	0.33	0.492537	1.1	Yes	21.98	-159.51	Woody	10.1139/b05-126
Clermontia hawaiiensis	Clermontia hawaiiensis (Hillebr.) Rock	Campanulaceae	0.35	0.74	0.78	0.448718	0.948718	0.39	0.5	1.11429	Yes	19.7	-155.21	Woody	10.1139/b05-126
Clermontia kakeana	Clermontia kakeana Meyen	Campanulaceae	0.39	0.73	0.73	0.534247	1	0.34	0.465753	0.871795	Yes	21.56	-157.93	Woody	10.1139/b05-126
Clermontia pyrularia	Clermontia pyrularia Hillebr.	Campanulaceae	0.62	1.73	2	0.31	0.865	1.11	0.555	1.79032	Yes	19.7	-155.21	Woody	10.1139/b05-126
Coccothrinax crinita subsp. Crinita	Coccothrinax crinita (Griseb. & H.Wendl. ex C.H.Wright) Becc.	Arecaceae	2.29	3.51	11.66	0.196398	0.301029	1.22	0.104631	0.532751	Yes	23.0167	82.35	Woody	Pernus, M. & Sanchez, J. (2017) Germination and seed dormancy of Coccothrinax crinita subsp. crinita (Arecaceae), endemic palm of Western Cuba. Revista del Jardín Botánico Nacional 38: 49-56
Coffea arabica	Coffea arabica L.	Rubiaceae	3.5	4.56	9.65	0.362694	0.472539	1.06	0.109845	0.302857	Yes	7.3	36.2	Woody	10.1093/jxb/eri096
Cyanea angustifolia	Cyanea angustifolia (Cham.) Hillebr.	Campanulaceae	0.3	0.58	0.61	0.491803	0.95082	0.28	0.459016	0.933333	Yes	21.56	-157.93	Woody	10.1139/b05-126
Gaertnera walkeri	Gaertnera walkeri (Arn.) Blume	Rubiaceae	3.499	4.604	7.938	0.440791	0.579995	1.105	0.139204	0.315805	Yes	7.44234	80.7811	Woody	10.1111/plb.12846
Pachylarnax sinica	Magnolia sinica (Y.W.Law) Noot.	Magnoliaceae	1.502	6.043	7.568	0.198467	0.798494	4.541	0.600026	3.0233	Yes	23.4	104.7	Woody	Chen, S., Chen, F., Huang, Y., Ho, C., & Chien, C. (2016). Studies of seed germination and dormancy of the tree species Michelia compressa and Pachylarnax sinica (Magnoliaceae). Taiwan Journal of Forest Science 31: 199-213.
Microtropis wallichiana	Microtropis wallichiana Wight ex Thwaites	Celastraceae	12.079	12.079	14.328	0.843035	0.843035	0	0	0	Yes	7.44234	80.7811	Woody	10.1111/plb.12846
Pritchardia remota	Pritchardia remota (Kuntze) Becc.	Arecaceae	3.9	10.6	13.3	0.293233	0.796992	6.7	0.503759	1.71795	Yes	23.05	-161.917	Woody	10.3375/0885-8608(2008)28[251:PGIDSO]2.0.CO;2
Psychotria gardneri	Psychotria gardneri Hook.f.	Rubiaceae	2.64	4.14	6	0.44	0.69	1.5	0.25	0.568182	Yes	7.26667	80.6167	Woody	10.1017/S0960258516000027
Psychotria nigra	Psychotria nigra (Gaertn.) Alston	Rubiaceae	3.87	5.4	9	0.43	0.6	1.53	0.17	0.395349	Yes	7.26667	80.6167	Woody	10.1017/S0960258516000027
Psychotria zeylanica	Psychotria zeylanica Sohmer	Rubiaceae	3.6	4.9	10	0.36	0.49	1.3	0.13	0.361111	Yes	6.8	80.8	Woody	10.1017/S0960258516000027
Corypha umbraculifera	Sabal palmetto (Walter) Lodd. ex Schult. & Schult.f.	Arecaceae	3.01	3.65	21.476	0.140156	0.169957	0.64	0.0298007	0.212625	Yes	7.2676	80.5967	Woody	10.6165/tai.2017.62.129
Santalum album	Santalum album L.	Santalaceae	2.497	6.606	4.7	0.531277	1.40553	4.109	0.874255	1.64557	Yes	7.256	80.5986	Woody	10.4038/jnsfsr.v43i3.7949
Symplocos cochinchinensis	Symplocos cochinchinensis (Lour.) S. Moore	Symplocaceae	10.488	10.488	5.819	1.80237	1.80237	0	0	0	Yes	7.26667	80.6167	Woody	10.1111/plb.12846
Trematolobelia macrostachys	Trematolobelia macrostachys (Hook. & Arn.) Zahlbr. ex Rock	Campanulaceae	0.35	0.78	0.78	0.448718	1	0.43	0.551282	1.22857	Yes	21.56	-157.93	Woody	10.1139/b05-126
Viburnum odoratissimum	Viburnum odoratissimum Ker Gawl.	Adoxaceae	1.4	5.6	6.46	0.216718	0.866873	4.2	0.650155	3	Yes	22.1333	120.817	Woody	10.1017/S0960258508042177
